# Supplementary material for: The Effects of Exercise Interventions on Ectopic and Subcutaneous Fat in Patients with Type 2 Diabetes Mellitus: A Systematic Review, Meta-Analysis, and Meta-Regression
Source: J Clin Med. 2024 Aug 23;13(17):5005. doi: 10.3390/jcm13175005 (PMC11396734; doi:10.3390/jcm13175005)
Supplement: Supplementary file 1 [file jcm-13-05005-s001.zip]

Archive with 1 entries (1 files):
- jcm-3138061-supplementary.pdf
